# Supplementary material for: Quantification of Estrogen Receptor-Alpha Expression in Human Breast Carcinomas With a Miniaturized, Low-Cost Digital Microscope: A Comparison with a High-End Whole Slide-Scanner
Source: PLoS One. 2015 Dec 14;10(12):e0144688. doi: 10.1371/journal.pone.0144688 (PMC4684374; doi:10.1371/journal.pone.0144688)
Supplement: S2 Table — (XLSX) [file pone.0144688.s005.xlsx]

## Sheet: Sheet1
File name (Sample scanned with slide-scanner)	ImmunoRatio analysis: Total number of annotated nuclei	ImmunoRatio analysis: Number of negative nuclei	ImmunoRatio analysis: Number of positive nuclei	ImmunoRatio analysis: Overall ER positivity		Manual Annotation of sample: total number of nuclei	Manual Annotation of sample: Total number of negatively annotated nuclei	Manual Annotation of sample: Total number of positively annotated nuclei	Manual Annotation of sample: Total number of positively annotated nuclei		File name (MoMic), same sample as slide-scanner on same row	ImmunoRatio: total number of nuclei (MoMic)	ImmunoRatio: Total number of negative nuclei (MoMic)	ImmunoRatio: total number of positive cells (MoMic)	ImmunoRatio: overall ER positivity (MoMic				ImmunoRatio-analysis of Slide-scanner digital sample, ER-category (for kappa-statistics)	Manual annotation of slide-scanner digital sample, ER Category (for kappa-statistics)	ImmunoRatio analysis of Momic digital sample, ER Category (kappa-statistics)
11050.png	140.0	54.0	86.0	61.43%		103.0	19.0	84.0	81.55%		11051.png	115.0	43.0	72.0	62.61%				>10%	>10%	>10%
11053.png	81.0	63.0	18.0	22.22%		29.0	11.0	18.0	62.07%		11052.png	62.0	50.0	12.0	19.35%				>10%	>10%	>10%
11055.png	61.0	61.0	.0	0.00%		150.0	150.0	.0	0.00%		11054.png	86.0	86.0	.0	0.00%				<1%	<1%	<1%
11057.png	159.0	36.0	123.0	77.36%		114.0	13.0	101.0	88.60%		11056.png	100.0	20.0	80.0	80.00%				>10%	>10%	>10%
11058.png	40.0	39.0	1.0	2.50%		80.0	80.0	.0	0.00%		11059.png	73.0	72.0	1.0	1.37%				1-10%	<1%	1-10%
11061.png	142.0	69.0	73.0	51.41%		159.0	72.0	87.0	54.72%		11060.png	103.0	46.0	57.0	55.34%				>10%	>10%	>10%
11063.png	175.0	43.0	132.0	75.43%		182.0	39.0	143.0	78.57%		11062.png	107.0	16.0	91.0	85.05%				>10%	>10%	>10%
11065.png	177.0	51.0	126.0	71.19%		141.0	19.0	122.0	86.52%		11064.png	109.0	20.0	89.0	81.65%				>10%	>10%	>10%
11067.png	101.0	35.0	66.0	65.35%		131.0	62.0	69.0	52.67%		11066.png	63.0	16.0	47.0	74.60%				>10%	>10%	>10%
11071.png	136.0	42.0	94.0	69.12%		140.0	21.0	119.0	85.00%		11070.png	74.0	17.0	57.0	77.03%				>10%	>10%	>10%
11072.png	61.0	59.0	2.0	3.28%		167.0	167.0	.0	0.00%		11073.png	75.0	75.0	.0	0.00%				1-10%	<1%	<1%
11075.png	64.0	61.0	3.0	4.69%		223.0	223.0	.0	0.00%		11074.png	47.0	46.0	1.0	2.13%				1-10%	<1%	1-10%
11076.png	41.0	27.0	14.0	34.15%		58.0	52.0	6.0	10.34%		11077.png	44.0	27.0	17.0	38.64%				>10%	>10%	>10%
11079.png	49.0	37.0	12.0	24.49%		64.0	63.0	1.0	1.56%		11078.png	40.0	36.0	4.0	10.00%				>10%	1-10%	1-10%
11080.png	156.0	25.0	131.0	83.97%		292.0	85.0	207.0	70.89%		11081.png	121.0	15.0	106.0	87.60%				>10%	>10%	>10%
11083.png	209.0	23.0	186.0	89.00%		203.0	18.0	185.0	91.13%		11082.png	154.0	7.0	147.0	95.45%				>10%	>10%	>10%
11084.png	135.0	62.0	73.0	54.07%		108.0	36.0	72.0	66.67%		11085.png	82.0	34.0	48.0	58.54%				>10%	>10%	>10%
11086.png	108.0	28.0	80.0	74.07%		118.0	26.0	92.0	77.97%		11087.png	71.0	17.0	54.0	76.06%				>10%	>10%	>10%
11089.png	27.0	27.0	.0	0.00%		79.0	79.0	.0	0.00%		11088.png	47.0	41.0	6.0	12.77%				<1%	<1%	>10%
11090.png	172.0	51.0	121.0	70.35%		253.0	52.0	201.0	79.45%		11091.png	115.0	12.0	103.0	89.57%				>10%	>10%	>10%
11095.png	150.0	90.0	60.0	40.00%		129.0	69.0	60.0	46.51%		11094.png	89.0	57.0	32.0	35.96%				>10%	>10%	>10%
11100.png	180.0	144.0	36.0	20.00%		299.0	292.0	7.0	2.34%		11101.png	75.0	68.0	7.0	9.33%				>10%	1-10%	1-10%
11102.png	39.0	28.0	11.0	28.21%		36.0	33.0	3.0	8.33%		11103.png	30.0	25.0	5.0	16.67%				>10%	1-10%	>10%
11104.png	115.0	60.0	55.0	47.83%		174.0	135.0	39.0	22.41%		11105.png	84.0	45.0	39.0	46.43%				>10%	>10%	>10%
11107.png	213.0	116.0	97.0	45.54%		264.0	178.0	86.0	32.58%		11106.png	118.0	51.0	67.0	56.78%				>10%	>10%	>10%
11108.png	177.0	50.0	127.0	71.75%		170.0	42.0	128.0	75.29%		11109.png	119.0	24.0	95.0	79.83%				>10%	>10%	>10%
11112.png	65.0	42.0	23.0	35.38%		77.0	62.0	15.0	19.48%		11113.png	57.0	38.0	19.0	33.33%				>10%	>10%	>10%
11115.png	163.0	24.0	139.0	85.28%		259.0	92.0	167.0	64.48%		11114.png	110.0	9.0	101.0	91.82%				>10%	>10%	>10%
11116.png	121.0	61.0	60.0	49.59%		93.0	46.0	47.0	50.54%		11117.png	83.0	38.0	45.0	54.22%				>10%	>10%	>10%
11119.png	142.0	102.0	40.0	28.17%		68.0	32.0	36.0	52.94%		11118.png	77.0	50.0	27.0	35.06%				>10%	>10%	>10%
11121.png	154.0	58.0	96.0	62.34%		68.0	11.0	57.0	83.82%		11120.png	91.0	26.0	65.0	71.43%				>10%	>10%	>10%
11123.png	164.0	66.0	98.0	59.76%		76.0	10.0	66.0	86.84%		11122.png	106.0	40.0	66.0	62.26%				>10%	>10%	>10%
11124.png	68.0	39.0	29.0	42.65%		61.0	36.0	25.0	40.98%		11125.png	47.0	27.0	20.0	42.55%				>10%	>10%	>10%
11133.png	90.0	89.0	1.0	1.11%		62.0	62.0	.0	0.00%		11132.png	89.0	88.0	1.0	1.12%				1-10%	<1%	1-10%
11139.png	227.0	48.0	179.0	78.85%		243.0	29.0	214.0	88.07%		11138.png	144.0	17.0	127.0	88.19%				>10%	>10%	>10%
11140.png	151.0	47.0	104.0	68.87%		142.0	41.0	101.0	71.13%		11141.png	111.0	25.0	86.0	77.48%				>10%	>10%	>10%
11143.png	79.0	75.0	4.0	5.06%		119.0	118.0	1.0	0.84%		11142.png	87.0	84.0	3.0	3.45%				1-10%	<1%	1-10%
11149.png	193.0	42.0	151.0	78.24%		218.0	11.0	207.0	94.95%		11148.png	132.0	26.0	106.0	80.30%				>10%	>10%	>10%
11150.png	198.0	54.0	144.0	72.73%		191.0	48.0	143.0	74.87%		11151.png	133.0	22.0	111.0	83.46%				>10%	>10%	>10%
11155.png	180.0	39.0	141.0	78.33%		87.0	6.0	81.0	93.10%		11154.png	103.0	10.0	93.0	90.29%				>10%	>10%	>10%
11160.png	103.0	60.0	43.0	41.75%		104.0	56.0	48.0	46.15%		11161.png	88.0	56.0	32.0	36.36%				>10%	>10%	>10%
11163.png	130.0	83.0	47.0	36.15%		98.0	44.0	54.0	55.10%		11162.png	84.0	56.0	28.0	33.33%				>10%	>10%	>10%
11164.png	188.0	100.0	88.0	46.81%		206.0	104.0	102.0	49.51%		11165.png	116.0	55.0	61.0	52.59%				>10%	>10%	>10%
11167.png	257.0	20.0	237.0	92.22%		351.0	17.0	334.0	95.16%		11166.png	175.0	7.0	168.0	96.00%				>10%	>10%	>10%
11168.png	70.0	68.0	2.0	2.86%		130.0	130.0	.0	0.00%		11169.png	60.0	58.0	2.0	3.33%				1-10%	<1%	1-10%
11171.png	134.0	109.0	25.0	18.66%		119.0	78.0	41.0	34.45%		11170.png	97.0	78.0	19.0	19.59%				>10%	>10%	>10%
11173.png	110.0	38.0	72.0	65.45%		153.0	62.0	91.0	59.48%		11172.png	84.0	35.0	49.0	58.33%				>10%	>10%	>10%
11175.png	86.0	60.0	26.0	30.23%		170.0	170.0	.0	0.00%		11174.png	60.0	46.0	14.0	23.33%				>10%	<1%	>10%
11176.png	185.0	175.0	10.0	5.41%		443.0	441.0	2.0	0.45%		11177.png	133.0	133.0	.0	0.00%				1-10%	<1%	<1%
11179.png	104.0	67.0	37.0	35.58%		109.0	73.0	36.0	33.03%		11178.png	63.0	38.0	25.0	39.68%				>10%	>10%	>10%
11180.png	193.0	60.0	133.0	68.91%		172.0	33.0	139.0	80.81%		11181.png	135.0	41.0	94.0	69.63%				>10%	>10%	>10%
11182.png	117.0	109.0	8.0	6.84%		210.0	199.0	11.0	5.24%		11183.png	98.0	92.0	6.0	6.12%				1-10%	1-10%	1-10%
11186.png	138.0	34.0	104.0	75.36%		174.0	57.0	117.0	67.24%		11187.png	104.0	29.0	75.0	72.12%				>10%	>10%	>10%
11189.png	222.0	78.0	144.0	64.86%		213.0	29.0	184.0	86.38%		11188.png	160.0	44.0	116.0	72.50%				>10%	>10%	>10%
11190.png	155.0	54.0	101.0	65.16%		199.0	91.0	108.0	54.27%		11191.png	116.0	43.0	73.0	62.93%				>10%	>10%	>10%
11193.png	307.0	79.0	228.0	74.27%		489.0	34.0	455.0	93.05%		11192.png	205.0	15.0	190.0	92.68%				>10%	>10%	>10%
11194.png	187.0	116.0	71.0	37.97%		100.0	72.0	28.0	28.00%		11195.png	121.0	82.0	39.0	32.23%				>10%	>10%	>10%
11197.png	161.0	32.0	129.0	80.12%		164.0	25.0	139.0	84.76%		11196.png	123.0	21.0	102.0	82.93%				>10%	>10%	>10%
11198.png	169.0	11.0	158.0	93.49%		266.0	33.0	233.0	87.59%		11199.png	120.0	5.0	115.0	95.83%				>10%	>10%	>10%
11201.png	229.0	35.0	194.0	84.72%		353.0	44.0	309.0	87.54%		11200.png	147.0	5.0	142.0	96.60%				>10%	>10%	>10%
11202.png	76.0	50.0	26.0	34.21%		110.0	75.0	35.0	31.82%		11203.png	42.0	28.0	14.0	33.33%				>10%	>10%	>10%
11205.png	92.0	40.0	52.0	56.52%		122.0	71.0	51.0	41.80%		11204.png	65.0	25.0	40.0	61.54%				>10%	>10%	>10%
11206.png	185.0	184.0	1.0	0.54%		259.0	259.0	.0	0.00%		11207.png	166.0	165.0	1.0	0.60%				<1%	<1%	<1%
11209.png	107.0	83.0	24.0	22.43%		109.0	81.0	28.0	25.69%		11208.png	68.0	56.0	12.0	17.65%				>10%	>10%	>10%
11211.png	173.0	82.0	91.0	52.60%		153.0	56.0	97.0	63.40%		11210.png	123.0	56.0	67.0	54.47%				>10%	>10%	>10%
11212.png	45.0	43.0	2.0	4.44%		164.0	164.0	.0	0.00%		11213.png	48.0	47.0	1.0	2.08%				1-10%	<1%	1-10%
11215.png	103.0	58.0	45.0	43.69%		115.0	60.0	55.0	47.83%		11214.png	70.0	35.0	35.0	50.00%				>10%	>10%	>10%
11216.png	178.0	13.0	165.0	92.70%		216.0	21.0	195.0	90.28%		11217.png	124.0	6.0	118.0	95.16%				>10%	>10%	>10%
11219.png	75.0	71.0	4.0	5.33%		98.0	98.0	.0	0.00%		11218.png	73.0	71.0	2.0	2.74%				1-10%	<1%	1-10%
11220.png	172.0	25.0	147.0	85.47%		264.0	75.0	189.0	71.59%		11221.png	120.0	16.0	104.0	86.67%				>10%	>10%	>10%
11222.png	58.0	49.0	9.0	15.52%		42.0	42.0	.0	0.00%		11223.png	38.0	33.0	5.0	13.16%				>10%	<1%	>10%
11224.png	148.0	49.0	99.0	66.89%		158.0	55.0	103.0	65.19%		11225.png	93.0	25.0	68.0	73.12%				>10%	>10%	>10%
11226.png	117.0	78.0	39.0	33.33%		240.0	202.0	38.0	15.83%		11227.png	87.0	62.0	25.0	28.74%				>10%	>10%	>10%
11229.png	191.0	31.0	160.0	83.77%		261.0	45.0	216.0	82.76%		11228.png	135.0	10.0	125.0	92.59%				>10%	>10%	>10%
11233.png	175.0	102.0	73.0	41.71%		282.0	172.0	110.0	39.01%		11232.png	128.0	96.0	32.0	25.00%				>10%	>10%	>10%
11236.png	86.0	80.0	6.0	6.98%		216.0	212.0	4.0	1.85%		11237.png	78.0	75.0	3.0	3.85%				1-10%	1-10%	1-10%
11239.png	163.0	86.0	77.0	47.24%		173.0	92.0	81.0	46.82%		11238.png	114.0	60.0	54.0	47.37%				>10%	>10%	>10%
11240.png	220.0	197.0	23.0	10.45%		430.0	398.0	32.0	7.44%		11241.png	140.0	122.0	18.0	12.86%				>10%	1-10%	>10%
11242.png	247.0	30.0	217.0	87.85%		364.0	31.0	333.0	91.48%		11243.png	157.0	6.0	151.0	96.18%				>10%	>10%	>10%
11245.png	275.0	259.0	16.0	5.82%		786.0	772.0	14.0	1.78%		11244.png	194.0	181.0	13.0	6.70%				1-10%	1-10%	1-10%
11247.png	162.0	48.0	114.0	70.37%		154.0	80.0	74.0	48.05%		11246.png	88.0	18.0	70.0	79.55%				>10%	>10%	>10%
11248.png	65.0	61.0	4.0	6.15%		108.0	107.0	1.0	0.93%		11249.png	50.0	47.0	3.0	6.00%				1-10%	<1%	1-10%
11251.png	175.0	46.0	129.0	73.71%		218.0	83.0	135.0	61.93%		11250.png	117.0	20.0	97.0	82.91%				>10%	>10%	>10%
11252.png	58.0	50.0	8.0	13.79%		239.0	231.0	8.0	3.35%		11253.png	78.0	70.0	8.0	10.26%				>10%	1-10%	>10%
11255.png	9.0	9.0	.0	0.00%		127.0	127.0	.0	0.00%		11254.png	56.0	51.0	5.0	8.93%				<1%	<1%	1-10%
11256.png	174.0	80.0	94.0	54.02%		185.0	99.0	86.0	46.49%		11257.png	109.0	38.0	71.0	65.14%				>10%	>10%	>10%
11259.png	121.0	80.0	41.0	33.88%		115.0	64.0	51.0	44.35%		11258.png	82.0	59.0	23.0	28.05%				>10%	>10%	>10%
11260.png	81.0	80.0	1.0	1.23%		163.0	163.0	.0	0.00%		11261.png	72.0	72.0	.0	0.00%				1-10%	<1%	<1%
11262.png	93.0	62.0	31.0	33.33%		109.0	66.0	43.0	39.45%		11263.png	75.0	52.0	23.0	30.67%				>10%	>10%	>10%
11265.png	134.0	42.0	92.0	68.66%		162.0	58.0	104.0	64.20%		11264.png	116.0	39.0	77.0	66.38%				>10%	>10%	>10%
11267.png	198.0	49.0	149.0	75.25%		155.0	23.0	132.0	85.16%		11266.png	116.0	16.0	100.0	86.21%				>10%	>10%	>10%
11268.png	187.0	39.0	148.0	79.14%		250.0	59.0	191.0	76.40%		11269.png	123.0	16.0	107.0	86.99%				>10%	>10%	>10%
11271.png	97.0	40.0	57.0	58.76%		179.0	73.0	106.0	59.22%		11270.png	77.0	36.0	41.0	53.25%				>10%	>10%	>10%
11272.png	140.0	49.0	91.0	65.00%		262.0	177.0	85.0	32.44%		11274.png	92.0	35.0	57.0	61.96%				>10%	>10%	>10%
11276.png	16.0	16.0	.0	0.00%		72.0	72.0	.0	0.00%		11277.png	17.0	17.0	.0	0.00%				<1%	<1%	<1%
11279.png	132.0	36.0	96.0	72.73%		187.0	70.0	117.0	62.57%		11278.png	104.0	25.0	79.0	75.96%				>10%	>10%	>10%
11283.png	79.0	68.0	11.0	13.92%		62.0	53.0	9.0	14.52%		11282.png	63.0	53.0	10.0	15.87%				>10%	>10%	>10%
11284.png	100.0	58.0	42.0	42.00%		107.0	54.0	53.0	49.53%		11285.png	84.0	46.0	38.0	45.24%				>10%	>10%	>10%
11287.png	176.0	42.0	134.0	76.14%		167.0	15.0	152.0	91.02%		11286.png	121.0	21.0	100.0	82.64%				>10%	>10%	>10%
11288.png	113.0	105.0	8.0	7.08%		151.0	149.0	2.0	1.32%		11289.png	84.0	77.0	7.0	8.33%				1-10%	1-10%	1-10%
11291.png	251.0	44.0	207.0	82.47%		348.0	75.0	273.0	78.45%		11290.png	164.0	11.0	153.0	93.29%				>10%	>10%	>10%
11292.png	186.0	35.0	151.0	81.18%		219.0	47.0	172.0	78.54%		11293.png	129.0	14.0	115.0	89.15%				>10%	>10%	>10%
11296.png	152.0	64.0	88.0	57.89%		156.0	49.0	107.0	68.59%		11297.png	105.0	28.0	77.0	73.33%				>10%	>10%	>10%
11299.png	199.0	99.0	100.0	50.25%		152.0	48.0	104.0	68.42%		11298.png	128.0	47.0	81.0	63.28%				>10%	>10%	>10%
11301.png	98.0	91.0	7.0	7.14%		227.0	222.0	5.0	2.20%		11300.png	66.0	62.0	4.0	6.06%				1-10%	1-10%	1-10%
11303.png	148.0	99.0	49.0	33.11%		223.0	161.0	62.0	27.80%		11302.png	110.0	70.0	40.0	36.36%				>10%	>10%	>10%
11304.png	213.0	27.0	186.0	87.32%		363.0	94.0	269.0	74.10%		11305.png	139.0	6.0	133.0	95.68%				>10%	>10%	>10%
11307.png	114.0	67.0	47.0	41.23%		213.0	186.0	27.0	12.68%		11306.png	75.0	51.0	24.0	32.00%				>10%	>10%	>10%
11308.png	221.0	52.0	169.0	76.47%		260.0	36.0	224.0	86.15%		11309.png	146.0	18.0	128.0	87.67%				>10%	>10%	>10%
11310.png	142.0	33.0	109.0	76.76%		200.0	28.0	172.0	86.00%		11311.png	104.0	18.0	86.0	82.69%				>10%	>10%	>10%
11313.png	211.0	24.0	187.0	88.63%		291.0	1.0	290.0	99.66%		11312.png	123.0	4.0	119.0	96.75%				>10%	>10%	>10%
11314.png	122.0	51.0	71.0	58.20%		198.0	98.0	100.0	50.51%		11315.png	84.0	30.0	54.0	64.29%				>10%	>10%	>10%
11319.png	130.0	14.0	116.0	89.23%		139.0	34.0	105.0	75.54%		11318.png	98.0	12.0	86.0	87.76%				>10%	>10%	>10%
11320.png	54.0	54.0	.0	0.00%		97.0	97.0	.0	0.00%		11321.png	104.0	104.0	.0	0.00%				<1%	<1%	<1%
11323.png	184.0	18.0	166.0	90.22%		166.0	23.0	143.0	86.14%		11322.png	143.0	13.0	130.0	90.91%				>10%	>10%	>10%
11324.png	133.0	28.0	105.0	78.95%		185.0	55.0	130.0	70.27%		11325.png	113.0	32.0	81.0	71.68%				>10%	>10%	>10%
11327.png	106.0	105.0	1.0	0.94%		152.0	152.0	.0	0.00%		11326.png	121.0	117.0	4.0	3.31%				<1%	<1%	1-10%
11329.png	66.0	37.0	29.0	43.94%		96.0	56.0	40.0	41.67%		11328.png	83.0	55.0	28.0	33.73%				>10%	>10%	>10%
11330.png	45.0	45.0	.0	0.00%		82.0	82.0	.0	0.00%		11331.png	90.0	90.0	.0	0.00%				<1%	<1%	<1%
11333.png	42.0	36.0	6.0	14.29%		152.0	128.0	24.0	15.79%		11332.png	95.0	69.0	26.0	27.37%				>10%	>10%	>10%
11334.png	89.0	89.0	.0	0.00%		118.0	118.0	.0	0.00%		11335.png	116.0	116.0	.0	0.00%				<1%	<1%	<1%
11336.png	30.0	23.0	7.0	23.33%		90.0	70.0	20.0	22.22%		11337.png	66.0	52.0	14.0	21.21%				>10%	>10%	>10%
11339.png	137.0	137.0	.0	0.00%		222.0	222.0	.0	0.00%		11338.png	191.0	188.0	3.0	1.57%				<1%	<1%	1-10%
11341.png	61.0	54.0	7.0	11.48%		97.0	90.0	7.0	7.22%		11340.png	99.0	86.0	13.0	13.13%				>10%	1-10%	>10%
11342.png	185.0	28.0	157.0	84.86%		193.0	48.0	145.0	75.13%		11343.png	143.0	17.0	126.0	88.11%				>10%	>10%	>10%
11345.png	197.0	45.0	152.0	77.16%		185.0	51.0	134.0	72.43%		11344.png	151.0	28.0	123.0	81.46%				>10%	>10%	>10%
11346.png	34.0	33.0	1.0	2.94%		38.0	38.0	.0	0.00%		11347.png	54.0	53.0	1.0	1.85%				1-10%	<1%	1-10%
11349.png	200.0	59.0	141.0	70.50%		189.0	40.0	149.0	78.84%		11348.png	139.0	15.0	124.0	89.21%				>10%	>10%	>10%
11350.png	103.0	44.0	59.0	57.28%		115.0	46.0	69.0	60.00%		11351.png	101.0	46.0	55.0	54.46%				>10%	>10%	>10%
11353.png	50.0	50.0	.0	0.00%		159.0	159.0	.0	0.00%		11352.png	148.0	147.0	1.0	0.68%				<1%	<1%	<1%
11354.png	29.0	29.0	.0	0.00%		67.0	67.0	.0	0.00%		11355.png	51.0	51.0	.0	0.00%				<1%	<1%	<1%
11356.png	154.0	23.0	131.0	85.06%		200.0	53.0	147.0	73.50%		11357.png	122.0	16.0	106.0	86.89%				>10%	>10%	>10%
11359.png	71.0	50.0	21.0	29.58%		121.0	104.0	17.0	14.05%		11358.png	81.0	64.0	17.0	20.99%				>10%	>10%	>10%
11361.png	80.0	61.0	19.0	23.75%		226.0	205.0	21.0	9.29%		11360.png	98.0	80.0	18.0	18.37%				>10%	1-10%	>10%
11362.png	115.0	81.0	34.0	29.57%		243.0	201.0	42.0	17.28%		11363.png	130.0	97.0	33.0	25.38%				>10%	>10%	>10%
11365.png	78.0	36.0	42.0	53.85%		105.0	64.0	41.0	39.05%		11364.png	74.0	37.0	37.0	50.00%				>10%	>10%	>10%
11366.png	123.0	49.0	74.0	60.16%		155.0	84.0	71.0	45.81%		11367.png	105.0	43.0	62.0	59.05%				>10%	>10%	>10%
11369.png	58.0	23.0	35.0	60.34%		80.0	47.0	33.0	41.25%		11368.png	52.0	24.0	28.0	53.85%				>10%	>10%	>10%
11370.png	35.0	35.0	.0	0.00%		59.0	59.0	.0	0.00%		11371.png	45.0	45.0	.0	0.00%				<1%	<1%	<1%
11373.png	41.0	20.0	21.0	51.22%		57.0	31.0	26.0	45.61%		11372.png	50.0	29.0	21.0	42.00%				>10%	>10%	>10%
11374.png	109.0	109.0	.0	0.00%		303.0	303.0	.0	0.00%		11375.png	241.0	241.0	.0	0.00%				<1%	<1%	<1%
11377.png	46.0	43.0	3.0	6.52%		146.0	140.0	6.0	4.11%		11376.png	87.0	84.0	3.0	3.45%				1-10%	1-10%	1-10%
11379.png	124.0	124.0	.0	0.00%		168.0	168.0	.0	0.00%		11378.png	157.0	157.0	.0	0.00%				<1%	<1%	<1%
11381.png	195.0	17.0	178.0	91.28%		179.0	8.0	171.0	95.53%		11382.png	132.0	10.0	122.0	92.42%				>10%	>10%	>10%
11384.png	133.0	53.0	80.0	60.15%		134.0	76.0	58.0	43.28%		11385.png	96.0	48.0	48.0	50.00%				>10%	>10%	>10%
11386.png	66.0	55.0	11.0	16.67%		116.0	105.0	11.0	9.48%		11387.png	120.0	113.0	7.0	5.83%				>10%	1-10%	1-10%
11389.png	70.0	70.0	.0	0.00%		211.0	209.0	2.0	0.95%		11388.png	123.0	123.0	.0	0.00%				<1%	<1%	<1%
11391.png	30.0	27.0	3.0	10.00%		61.0	58.0	3.0	4.92%		11390.png	85.0	80.0	5.0	5.88%				1-10%	1-10%	1-10%
11392.png	118.0	118.0	.0	0.00%		149.0	149.0	.0	0.00%		11393.png	161.0	160.0	1.0	0.62%				<1%	<1%	<1%
11395.png	122.0	34.0	88.0	72.13%		143.0	44.0	99.0	69.23%		11394.png	111.0	39.0	72.0	64.86%				>10%	>10%	>10%
11396.png	52.0	47.0	5.0	9.62%		49.0	47.0	2.0	4.08%		11397.png	80.0	74.0	6.0	7.50%				1-10%	1-10%	1-10%
11399.png	25.0	25.0	.0	0.00%		42.0	42.0	.0	0.00%		11398.png	65.0	62.0	3.0	4.62%				<1%	<1%	1-10%
11401.png	239.0	26.0	213.0	89.12%		294.0	51.0	243.0	82.65%		11400.png	161.0	14.0	147.0	91.30%				>10%	>10%	>10%
11402.png	161.0	31.0	130.0	80.75%		173.0	40.0	133.0	76.88%		11403.png	132.0	27.0	105.0	79.55%				>10%	>10%	>10%
11405.png	147.0	107.0	40.0	27.21%		155.0	25.0	130.0	83.87%		11404.png	128.0	65.0	63.0	49.22%				>10%	>10%	>10%
11407.png	271.0	33.0	238.0	87.82%		321.0	27.0	294.0	91.59%		11406.png	198.0	11.0	187.0	94.44%				>10%	>10%	>10%
11408.png	75.0	29.0	46.0	61.33%		73.0	30.0	43.0	58.90%		11409.png	79.0	38.0	41.0	51.90%				>10%	>10%	>10%
11411.png	70.0	48.0	22.0	31.43%		103.0	77.0	26.0	25.24%		11410.png	71.0	54.0	17.0	23.94%				>10%	>10%	>10%
11412.png	174.0	65.0	109.0	62.64%		260.0	96.0	164.0	63.08%		11413.png	129.0	31.0	98.0	75.97%				>10%	>10%	>10%
11415.png	78.0	78.0	.0	0.00%		143.0	143.0	.0	0.00%		11414.png	98.0	98.0	.0	0.00%				<1%	<1%	<1%
11416.png	88.0	40.0	48.0	54.55%		124.0	59.0	65.0	52.42%		11417.png	98.0	56.0	42.0	42.86%				>10%	>10%	>10%
11418.png	143.0	89.0	54.0	37.76%		222.0	161.0	61.0	27.48%		11419.png	116.0	70.0	46.0	39.66%				>10%	>10%	>10%
11421.png	104.0	49.0	55.0	52.88%		86.0	40.0	46.0	53.49%		11420.png	100.0	55.0	45.0	45.00%				>10%	>10%	>10%
11422.png	84.0	38.0	46.0	54.76%		67.0	29.0	38.0	56.72%		11423.png	70.0	34.0	36.0	51.43%				>10%	>10%	>10%
11425.png	93.0	44.0	49.0	52.69%		119.0	57.0	62.0	52.10%		11424.png	64.0	30.0	34.0	53.12%				>10%	>10%	>10%
11426.png	63.0	60.0	3.0	4.76%		77.0	71.0	6.0	7.79%		11427.png	98.0	92.0	6.0	6.12%				1-10%	1-10%	1-10%
11429.png	86.0	29.0	57.0	66.28%		122.0	75.0	47.0	38.52%		11428.png	76.0	30.0	46.0	60.53%				>10%	>10%	>10%
11431.png	104.0	72.0	32.0	30.77%		221.0	203.0	18.0	8.14%		11430.png	118.0	93.0	25.0	21.19%				>10%	1-10%	>10%
11433.png	93.0	34.0	59.0	63.44%		105.0	40.0	65.0	61.90%		11432.png	70.0	31.0	39.0	55.71%				>10%	>10%	>10%
11435.png	119.0	57.0	62.0	52.10%		204.0	134.0	70.0	34.31%		11434.png	119.0	69.0	50.0	42.02%				>10%	>10%	>10%
*Samples with normal (white) background are from FinProg-series, samples marked with grey background are from the Predect Series of breast cancer tissue samples
Contact information: Oscar Holmström, oscar.holmstrom@helsinki.fi
